# Supplementary material for: Insecticidal Activity of Tannins from Selected Brown Macroalgae against the Cotton Leafhopper Amrasca devastans
Source: Plants (Basel). 2023 Sep 6;12(18):3188. doi: 10.3390/plants12183188 (PMC10537709; doi:10.3390/plants12183188)
Supplement: Supplementary file 1 [file plants-12-03188-s001.zip]

Archive with 1 entries (1 files):
- plants-2487415-supplementary.pdf
